# Supplementary material for: Shoot-to-root mobile CEPD-like 2 integrates shoot nitrogen status to systemically regulate nitrate uptake in Arabidopsis
Source: Nat Commun. 2020 Jan 31;11:641. doi: 10.1038/s41467-020-14440-8 (PMC6994653; doi:10.1038/s41467-020-14440-8)
Supplement: Supplementary file 4 — Supplementary Data 1 [file 41467_2020_14440_MOESM4_ESM.xlsx]

## Sheet: Sheet1
Supplementary Data 1. List of differentially expressed genes in roots of CEPDL2ox plants identified by RNA-Seq, sorted by Log2-fold change. Genes with a q-value < 0.05 and absolute log2 fold change > 1 were defined as differentially expressed genes.
AGI code	Gene symbol	log2(Col FPKM)	log2(CEPDL2ox FPKM)	log2(Ratio)	q Value	Significant
At3g21805		-10	6.72	16.72	0.0188	TRUE
At3g63088	RTFL14	-10	4.16	14.16	0.0188	TRUE
At1g06225	CLE3	-10	2.96	12.96	0.00398	TRUE
At3g23109		-10	2.39	12.39	0.0188	TRUE
At1g48590		-10	1.69	11.69	0.00118	TRUE
At1g26762		-10	1.45	11.45	0.00118	TRUE
At5g06500	AGL96	-10	1.2	11.2	0.00118	TRUE
At3g62960	CEPDL2	2.6	13.03	10.42	0.00118	TRUE
At2g30670		0.89	6.42	5.53	0.00118	TRUE
At1g70260		0.65	6.07	5.42	0.00118	TRUE
At1g60050		-0.26	4.67	4.93	0.00118	TRUE
At5g07050		-1.58	2.98	4.56	0.00118	TRUE
At5g22390		0.6	4.95	4.35	0.00118	TRUE
At5g24920	GDU5	0.27	4.47	4.2	0.00879	TRUE
At1g49570	PER10	0.88	4.63	3.75	0.00118	TRUE
At1g67105		-0.09	3.5	3.59	0.0094	TRUE
At2g30660		0.86	4.4	3.53	0.00118	TRUE
At4g13395	DVL10	1.4	4.85	3.45	0.00619	TRUE
At5g60770	NRT2.4	1.84	5.22	3.38	0.00118	TRUE
At1g08100	NRT2.2	3.8	7.06	3.25	0.00118	TRUE
At4g38340	NLP3	1.8	4.93	3.13	0.00118	TRUE
At3g51895	SULTR3	0.07	3.18	3.11	0.00118	TRUE
At5g61520	STP3	-1.32	1.77	3.09	0.0022	TRUE
At5g65980		4.37	7.43	3.06	0.00118	TRUE
At3g06020	FAF4	1.51	4.49	2.98	0.00118	TRUE
At2g15780		-0.44	2.5	2.94	0.00398	TRUE
At1g21890		3.83	6.71	2.88	0.00118	TRUE
At3g28510		3.4	6.16	2.76	0.00118	TRUE
At5g22555		1.53	4.29	2.76	0.00118	TRUE
At1g65680	EXPB2	0.28	2.93	2.66	0.00685	TRUE
At3g44800		-1.76	0.89	2.65	0.0497	TRUE
At5g42610		-0.33	2.32	2.65	0.0118	TRUE
At4g21250		-0.77	1.86	2.63	0.0022	TRUE
At2g45760	BAP2	-0.17	2.45	2.61	0.0183	TRUE
At5g11930	GRXC10	1.13	3.73	2.6	0.00118	TRUE
At3g45960	EXLA3	2.46	5.02	2.55	0.00118	TRUE
At2g38600		3.9	6.29	2.39	0.00118	TRUE
At3g60270		1.85	4.23	2.38	0.00118	TRUE
At3g55700	UGT76F1	-1.33	1.05	2.38	0.0334	TRUE
At2g35990	LOG2	1.09	3.42	2.33	0.00118	TRUE
At2g28780		4.57	6.89	2.32	0.00118	TRUE
At2g20880	ERF053	-0.32	2	2.32	0.00752	TRUE
At1g21520		0.31	2.61	2.31	0.0431	TRUE
At4g15690	GRXS5	0.85	3.12	2.27	0.0173	TRUE
At2g22860	PSK2	3.2	5.47	2.27	0.00118	TRUE
At2g34180	CIPK13	0.59	2.84	2.24	0.0055	TRUE
At5g05340	PER52	-0.27	1.97	2.24	0.0118	TRUE
At4g37220		0.38	2.58	2.2	0.0107	TRUE
At4g01430		2.38	4.5	2.12	0.00118	TRUE
At2g16960		-0.65	1.46	2.11	0.00118	TRUE
At5g24860	FPF1	0.58	2.69	2.11	0.0327	TRUE
At4g33467		1.61	3.71	2.1	0.00118	TRUE
At2g04190		0.17	2.25	2.08	0.00313	TRUE
At1g17710		-0.73	1.34	2.07	0.0368	TRUE
At3g21352		3.07	5.14	2.07	0.0334	TRUE
At5g06760	LEA4-5	3.59	5.64	2.05	0.00118	TRUE
At4g25220	RHS15	0.18	2.22	2.04	0.00118	TRUE
At4g27652		2.57	4.6	2.03	0.00118	TRUE
At4g29780		2.16	4.16	2.01	0.00118	TRUE
At1g29100		2.11	4.09	1.98	0.0112	TRUE
At2g31081	CLE4	2.18	4.16	1.98	0.00118	TRUE
At3g14260		2.09	4.06	1.97	0.00118	TRUE
At5g52300	LTI65	-0.62	1.35	1.97	0.00118	TRUE
At1g77160		-0.48	1.49	1.96	0.0433	TRUE
At5g23350		2.67	4.64	1.96	0.00118	TRUE
At4g15340	PEN1	1.72	3.68	1.96	0.00118	TRUE
At4g15680	GRXS4	1.45	3.33	1.89	0.00879	TRUE
At4g24570	PUMP4	2.26	4.14	1.88	0.0022	TRUE
At3g25717	RTFL16	5.71	7.57	1.86	0.00118	TRUE
At5g19260	FAF3	3.91	5.75	1.85	0.00118	TRUE
At3g47340	ASN1	4.5	6.34	1.84	0.00118	TRUE
At2g02250	PP2B2	0	1.83	1.84	0.0441	TRUE
At5g46590	anac096	0.56	2.39	1.83	0.0022	TRUE
At5g65140	TPPJ	2.15	3.97	1.83	0.00118	TRUE
At5g52050		1.25	3.07	1.82	0.00118	TRUE
At5g28650	WRKY74	0.34	2.16	1.82	0.00313	TRUE
At1g03340		1.47	3.28	1.81	0.00118	TRUE
At1g70410	BCA4	7.92	9.71	1.8	0.00118	TRUE
At4g39795		5.95	7.69	1.74	0.00118	TRUE
At5g03210		2.52	4.26	1.74	0.00118	TRUE
At4g04745		4.76	6.49	1.73	0.00118	TRUE
At3g44260	CAF1-9	1.34	3.07	1.73	0.00118	TRUE
At5g59310	LTP4	3.09	4.81	1.72	0.00118	TRUE
At1g32450	NRT1.5	7.28	8.97	1.7	0.00118	TRUE
At5g14070	GRXC8	2.63	4.32	1.69	0.00118	TRUE
At1g49860	GSTF14	5.46	7.15	1.69	0.00118	TRUE
At3g13090	ABCC6	-0.21	1.47	1.68	0.00118	TRUE
At5g50200	NRT3.1	8.93	10.6	1.67	0.00118	TRUE
At2g26370		0.82	2.47	1.65	0.0338	TRUE
At4g22758		3.02	4.67	1.65	0.00118	TRUE
At4g34419		2.58	4.22	1.65	0.00118	TRUE
At1g29020		-0.09	1.55	1.64	0.00752	TRUE
At4g36870	BLH2	0.76	2.39	1.64	0.00118	TRUE
At1g67110	CYP735A2	1.98	3.62	1.64	0.00118	TRUE
At3g01260		2.86	4.49	1.63	0.00118	TRUE
At1g15380		6.26	7.89	1.62	0.00118	TRUE
At3g09520	ATEXO70H4	-0.3	1.32	1.62	0.0124	TRUE
At4g32950		6.45	8.05	1.61	0.00118	TRUE
At5g14545	MIR398B	3.85	5.46	1.61	0.00118	TRUE
At1g13245	RTFL17	4.36	5.97	1.61	0.00118	TRUE
At4g15740		1.66	3.25	1.6	0.00118	TRUE
At3g21720	ICL	-0.38	1.22	1.6	0.0055	TRUE
At1g08115		6.6	8.19	1.59	0.0112	TRUE
At2g48080		5.07	6.65	1.58	0.00118	TRUE
At4g10500		2.99	4.56	1.57	0.00118	TRUE
At2g38490	CIPK22	0.18	1.75	1.57	0.0022	TRUE
At5g15250	FTSH6	1.51	3.09	1.57	0.0101	TRUE
At1g18300	NUDT4	2.46	4.03	1.57	0.00118	TRUE
At2g35744		4.4	5.96	1.56	0.00118	TRUE
At4g15270		1.42	2.98	1.56	0.00118	TRUE
At1g02230	NAC004	1.5	3.06	1.56	0.00118	TRUE
At3g17520		1.75	3.3	1.55	0.00118	TRUE
At3g52360		6.65	8.2	1.55	0.00118	TRUE
At5g44005		4.53	6.08	1.55	0.00118	TRUE
At1g78865		0.4	1.94	1.54	0.0338	TRUE
At4g10510		0.88	2.42	1.54	0.00118	TRUE
At5g52390		0.83	2.36	1.54	0.0124	TRUE
At1g15190	FLA19	1.26	2.8	1.54	0.0158	TRUE
At1g28480	GRXC9	3.83	5.37	1.54	0.00118	TRUE
At2g43700	LECRK54	0.89	2.43	1.54	0.00118	TRUE
At5g08350		4	5.53	1.53	0.00118	TRUE
At5g16980		0.98	2.5	1.52	0.0094	TRUE
At4g07820		2.04	3.54	1.5	0.00313	TRUE
At3g14060		4.91	6.4	1.49	0.00118	TRUE
At1g11080	SCPL31	5.37	6.86	1.49	0.00118	TRUE
At5g14180	LIP2	3.15	4.63	1.48	0.00118	TRUE
At1g58590		2.12	3.59	1.47	0.0368	TRUE
At2g24720	GLR2.2	3.58	5.04	1.47	0.00118	TRUE
At1g02700		1.17	2.61	1.45	0.0101	TRUE
At3g48920	AtMYB45	3.68	5.14	1.45	0.00118	TRUE
At3g14440	NCED3	2.82	4.27	1.45	0.00118	TRUE
At1g16500		3.98	5.42	1.44	0.00118	TRUE
At1g30760		2.53	3.97	1.44	0.00118	TRUE
At1g74440		0.74	2.18	1.44	0.0384	TRUE
At2g31940		3.62	5.06	1.44	0.00118	TRUE
At5g23360		2.84	4.28	1.44	0.00118	TRUE
At2g22200	ERF056	0.2	1.64	1.44	0.0334	TRUE
At1g78050	PGM	4.77	6.2	1.44	0.00118	TRUE
At4g16000		1.52	2.95	1.43	0.0334	TRUE
At3g10930		2.11	3.53	1.42	0.00398	TRUE
At5g23370		1.95	3.38	1.42	0.00313	TRUE
At3g30210	ATMYB121	2.11	3.53	1.42	0.00118	TRUE
At2g31083	CLE5	3.2	4.6	1.41	0.00118	TRUE
At1g08090	NRT2.1	9.35	10.76	1.41	0.00118	TRUE
At3g18777		0.74	2.14	1.4	0.0142	TRUE
At4g35270	NLP2	4.66	6.06	1.4	0.00118	TRUE
At1g35560	TCP23	4.06	5.47	1.4	0.00118	TRUE
At4g35720		1.09	2.48	1.39	0.0055	TRUE
At2g37370		-0.24	1.13	1.38	0.0147	TRUE
At2g31085	CLE6	3.5	4.88	1.38	0.00118	TRUE
At1g73000	PYL3	1.65	3.03	1.38	0.00313	TRUE
At3g43430		4.48	5.84	1.37	0.00118	TRUE
At1g11655		2.95	4.32	1.36	0.00475	TRUE
At5g10210		4.36	5.72	1.36	0.00118	TRUE
At5g59080		2.13	3.49	1.36	0.00118	TRUE
At1g71880	SUC1	5.99	7.35	1.36	0.00118	TRUE
At1g66600	WRKY63	1.48	2.84	1.36	0.0094	TRUE
At5g38910		5.92	7.27	1.35	0.00118	TRUE
At5g51440	HSP23.5	3.62	4.97	1.35	0.00118	TRUE
At1g33440	NPF4.4	0.23	1.58	1.35	0.0022	TRUE
At3g55980	SZF1	3.77	5.12	1.35	0.00118	TRUE
At1g61340		2.9	4.25	1.34	0.00118	TRUE
At3g56705	U2.6	1.91	3.25	1.34	0.0401	TRUE
At3g09790	UBQ8	1.94	3.27	1.34	0.00118	TRUE
At2g14760	BHLH84	0.84	2.18	1.33	0.0124	TRUE
At4g25200	HSP23.6	2.39	3.72	1.33	0.00118	TRUE
At4g27670	HSP25.3	0.83	2.16	1.33	0.0384	TRUE
At1g17240	RLP2	-0.31	1.02	1.33	0.0163	TRUE
At5g23810	AAP7	1.25	2.56	1.32	0.00118	TRUE
At5g65040		5.45	6.77	1.32	0.00118	TRUE
At2g46400	WRKY46	0.42	1.74	1.32	0.0357	TRUE
At2g33550		5.46	6.76	1.31	0.00118	TRUE
At4g23180	CRK10	0.24	1.54	1.31	0.00685	TRUE
At1g56600	GOLS2	2.06	3.37	1.31	0.00118	TRUE
At3g18450	PCR5	2.08	3.39	1.31	0.00118	TRUE
At1g59730	TRX7	2.57	3.88	1.31	0.00817	TRUE
At1g49450		4.18	5.48	1.3	0.00118	TRUE
At3g07490	CML3	3.21	4.51	1.3	0.00619	TRUE
At3g14940	PPC3	6.16	7.47	1.3	0.00118	TRUE
At1g15405		6.02	7.31	1.29	0.00118	TRUE
At1g76470		0.87	2.16	1.29	0.0202	TRUE
At4g18340		5.59	6.88	1.29	0.00118	TRUE
At1g72220	ATL54	1.45	2.74	1.29	0.00118	TRUE
At4g12330	CYP706A7	2.16	3.45	1.29	0.00118	TRUE
At1g23140		4.2	5.48	1.28	0.00118	TRUE
At1g73120		4.55	5.83	1.28	0.00118	TRUE
At3g18560		5.55	6.83	1.28	0.00118	TRUE
At3g56620		3.32	4.6	1.28	0.00118	TRUE
At2g33580	LYK5	1.32	2.6	1.28	0.00118	TRUE
At5g06720	PER53	0.76	2.03	1.28	0.0168	TRUE
At5g15940		0.69	1.95	1.26	0.0229	TRUE
At3g12820	AtMYB10	2.12	3.38	1.26	0.0022	TRUE
At5g49850	JAL46	3.06	4.32	1.26	0.00118	TRUE
At1g30260		1.73	2.98	1.25	0.0327	TRUE
At1g52690		2.58	3.83	1.25	0.00118	TRUE
At4g33040	GRXC6	3.27	4.52	1.25	0.00118	TRUE
At5g25450	QCR7-2	3.2	4.45	1.25	0.00118	TRUE
At5g19970		3.48	4.72	1.24	0.00118	TRUE
At1g60130	JAL18	0.92	2.16	1.24	0.00118	TRUE
At1g71870		3.82	5.04	1.23	0.00118	TRUE
At2g17060		1.19	2.42	1.23	0.00118	TRUE
At4g28790	BHLH23	1.35	2.58	1.23	0.00313	TRUE
At1g73810		3.27	4.49	1.22	0.00118	TRUE
At4g33020	ZIP9	1.65	2.87	1.22	0.0055	TRUE
At4g19980		3.17	4.38	1.21	0.038	TRUE
At5g45110	NPR3	3.18	4.39	1.21	0.00118	TRUE
At1g43910		2.34	3.54	1.2	0.00398	TRUE
At3g62040		7.61	8.81	1.2	0.00118	TRUE
At5g59490		2.63	3.84	1.2	0.00118	TRUE
At1g16530	LBD3	2.72	3.92	1.2	0.00398	TRUE
At1g30510	RFNR2	8.34	9.54	1.2	0.00118	TRUE
At1g22170		4.89	6.07	1.19	0.00118	TRUE
At3g16210		2.1	3.29	1.19	0.00475	TRUE
At3g57157		7.44	8.63	1.19	0.00118	TRUE
At1g68880	AtbZIP	4.57	5.76	1.19	0.00118	TRUE
At2g26410	Iqd4	1.79	2.99	1.19	0.00118	TRUE
At5g45080	PP2A6	2.35	3.55	1.19	0.00118	TRUE
At5g06570	CXE15	3.94	5.11	1.18	0.00118	TRUE
At2g02990	RNS1	3.6	4.79	1.18	0.00118	TRUE
At4g24180	TLP1	2.16	3.34	1.18	0.0022	TRUE
At1g27730	ZAT10	4.27	5.46	1.18	0.00118	TRUE
At1g22885		5.41	6.57	1.17	0.00118	TRUE
At4g22610		2.72	3.9	1.17	0.0198	TRUE
At5g24280	GMI1	0.03	1.19	1.17	0.00118	TRUE
At5g09800	PUB28	2.59	3.77	1.17	0.00118	TRUE
At4g39780	ERF060	4.05	5.21	1.16	0.00118	TRUE
At2g26150	HSFA2	2.51	3.68	1.16	0.00118	TRUE
At5g03380		7.41	8.56	1.15	0.00118	TRUE
At3g46900	COPT2	5.29	6.44	1.15	0.00118	TRUE
At1g14520	MIOX1	1.97	3.11	1.15	0.00118	TRUE
At3g17110		3.34	4.48	1.14	0.00118	TRUE
At5g54165		4.72	5.86	1.14	0.0112	TRUE
At5g09720	MRS2-8	0.88	2.02	1.14	0.0353	TRUE
At5g50760		3.15	4.28	1.13	0.00118	TRUE
At1g63580	CRRSP6	2.04	3.17	1.13	0.0163	TRUE
At3g63060	EDL3	1.39	2.52	1.13	0.0142	TRUE
At3g47300	SELT	3.69	4.81	1.13	0.0241	TRUE
At3g01080	WRKY58	2.29	3.41	1.13	0.00118	TRUE
At1g47400		3.18	4.3	1.12	0.0168	TRUE
At3g51350		3.38	4.5	1.12	0.00118	TRUE
At1g20070		4.26	5.38	1.11	0.00118	TRUE
At2g15620	NIR1	7.54	8.65	1.11	0.00118	TRUE
At1g60190	PUB19	1.81	2.92	1.11	0.00118	TRUE
At1g59850		1.82	2.92	1.1	0.0346	TRUE
At3g50900		5.89	6.99	1.1	0.00118	TRUE
At5g36270		2.09	3.19	1.1	0.038	TRUE
At4g30110	HMA2	3.47	4.57	1.1	0.00118	TRUE
At4g36670	PLT6	2.48	3.59	1.1	0.00118	TRUE
At2g37870		3.36	4.45	1.09	0.00619	TRUE
At2g47950		3.03	4.12	1.09	0.00398	TRUE
At3g32040		2.5	3.59	1.09	0.00118	TRUE
At4g23880		2.63	3.72	1.09	0.0055	TRUE
At5g38005		3.26	4.35	1.09	0.0055	TRUE
At5g47740		4.95	6.04	1.09	0.00118	TRUE
At5g49780		2.05	3.14	1.09	0.00118	TRUE
At1g69530	EXPA1	4.55	5.64	1.09	0.00118	TRUE
At1g07400	HSP17.8	5.06	6.14	1.09	0.00118	TRUE
At3g60330	AHA7	5.05	6.13	1.08	0.00118	TRUE
At2g39510		4.18	5.26	1.08	0.00118	TRUE
At4g39670		4.62	5.71	1.08	0.00118	TRUE
At5g65300		4.43	5.5	1.08	0.00118	TRUE
At5g67140		3.56	4.64	1.08	0.028	TRUE
At5g37770	CML24	5.18	6.25	1.08	0.00118	TRUE
At5g07650	FH15B	1.11	2.19	1.08	0.0101	TRUE
At5g13080	WRKY75	4.7	5.78	1.08	0.00118	TRUE
At1g80160		2.39	3.46	1.07	0.00752	TRUE
At3g05937		3.97	5.04	1.07	0.00118	TRUE
At1g29230	CIPK18	1.01	2.09	1.07	0.0136	TRUE
At4g36880	CP1	4.98	6.06	1.07	0.00118	TRUE
At2g14960	GH3.1	1.61	2.67	1.07	0.00118	TRUE
At1g63090	PP2A11	3.69	4.76	1.07	0.00118	TRUE
At1g11070		0.39	1.45	1.06	0.0147	TRUE
At3g28580		1.4	2.46	1.06	0.0055	TRUE
At5g17350		2.19	3.24	1.06	0.0163	TRUE
At1g24280	G6PD3	5.05	6.1	1.06	0.00118	TRUE
At2g43890		1.19	2.24	1.05	0.033	TRUE
At4g37730	AtbZIP7	3.74	4.79	1.05	0.00118	TRUE
At5g52640	HSP81-1	4.95	6	1.05	0.00118	TRUE
At4g35190	LOG5	4.46	5.5	1.05	0.00118	TRUE
At5g47560	TDT	3.12	4.17	1.05	0.00118	TRUE
At3g14780		3.97	5.01	1.04	0.00118	TRUE
At4g28290		2.99	4.03	1.04	0.0213	TRUE
At5g24800	BZIP9	7.03	8.07	1.04	0.00118	TRUE
At5g43620	PCFS5	1.79	2.83	1.04	0.00685	TRUE
At4g13890	SHM5	3.57	4.61	1.04	0.00118	TRUE
At1g49032		2.28	3.32	1.03	0.0261	TRUE
At5g25440		3.75	4.78	1.03	0.0055	TRUE
At5g49320		2.09	3.11	1.03	0.00752	TRUE
At4g33880	BHLH85	3.91	4.94	1.03	0.00118	TRUE
At1g09932		2.43	3.45	1.02	0.00118	TRUE
At1g44800		7.92	8.94	1.02	0.00118	TRUE
At2g01430	ATHB-17	3.69	4.71	1.02	0.00118	TRUE
At5g64510	TIN1	1.36	2.38	1.02	0.00619	TRUE
At2g20560		5.02	6.03	1.01	0.00118	TRUE
At4g25790		3.83	4.84	1.01	0.00118	TRUE
At5g40460		2.58	3.59	1.01	0.0298	TRUE
At5g14340	AtMYB40	3.35	4.35	1.01	0.00118	TRUE
At3g28340	GATL10	1.61	2.63	1.01	0.0022	TRUE
At5g58320	NET4A	5.41	6.42	1.01	0.00118	TRUE
At4g31820	NPY1	5.32	6.33	1.01	0.00118	TRUE
At3g04530	PPCK2	2.15	3.15	1.01	0.0101	TRUE
At1g49470		3.77	4.77	1	0.00118	TRUE
At5g19240		5.81	6.81	1	0.00118	TRUE
At5g20885		6.53	7.53	1	0.00118	TRUE
At3g25882	NIMIN-2	3.65	4.64	1	0.00685	TRUE
At4g18910	NIP1-2	2.81	3.81	1	0.00118	TRUE
At5g64900	PEP1	4.46	5.46	1	0.00118	TRUE
At1g78490	CYP708A3	1.92	0.92	-1	0.0153	TRUE
At3g57190	PRFB3	1.94	0.94	-1	0.0396	TRUE
At1g56500		1.64	0.63	-1.01	0.00313	TRUE
At1g78830		4.9	3.89	-1.01	0.00118	TRUE
At5g52970		3.19	2.18	-1.01	0.0193	TRUE
At1g02860	BAH1	5.22	4.2	-1.01	0.00118	TRUE
At1g02640	BXL2	5.89	4.88	-1.01	0.00118	TRUE
At2g23910		5.32	4.31	-1.02	0.00118	TRUE
At2g29320		2.77	1.75	-1.02	0.0163	TRUE
At4g11190	DIR13	5.92	4.9	-1.02	0.00118	TRUE
At4g14890	FdC2	4.03	3.01	-1.02	0.013	TRUE
At3g55630	FPGS3	1.78	0.76	-1.02	0.0208	TRUE
At5g51545	LPA2	3.63	2.61	-1.02	0.0163	TRUE
At3g02570	PMI1	1.99	0.96	-1.02	0.0136	TRUE
At4g33000	CBL10	2.87	1.84	-1.03	0.0124	TRUE
At5g40990	GLIP1	3.81	2.78	-1.03	0.00118	TRUE
At2g43920	HOL2	2.79	1.75	-1.03	0.0275	TRUE
At5g57030	LUT2	2.28	1.25	-1.03	0.00475	TRUE
At3g08920	STR10	2.86	1.83	-1.03	0.0365	TRUE
At1g33170		3.75	2.72	-1.04	0.00118	TRUE
At5g59540		3.22	2.18	-1.04	0.0022	TRUE
At5g48880	KAT5	6.78	5.74	-1.04	0.00118	TRUE
At5g23010	MAM1	2.66	1.62	-1.04	0.0022	TRUE
At5g60670	RPL12C	5.53	4.48	-1.04	0.00118	TRUE
At3g51895	SULTR3	1.8	0.76	-1.04	0.0112	TRUE
At3g18773	ATL77	1.86	0.81	-1.05	0.0372	TRUE
At5g06510	NFYA10	3.13	2.08	-1.05	0.00118	TRUE
At1g79040	PSBR	8.08	7.03	-1.05	0.00118	TRUE
At1g48325		4.51	3.45	-1.06	0.0158	TRUE
At1g49500		4.64	3.59	-1.06	0.00118	TRUE
At4g07507		2.09	1.03	-1.06	0.013	TRUE
At1g73330	ATDR4	10.08	9.02	-1.06	0.00118	TRUE
At5g17040	UGT78D4	3.59	2.52	-1.06	0.00118	TRUE
At2g40390		3.62	2.55	-1.07	0.00118	TRUE
At1g03680	ATHM1	4.4	3.33	-1.07	0.00118	TRUE
At5g46470	RPS6	5.17	4.1	-1.07	0.00118	TRUE
At2g32640		1.52	0.44	-1.08	0.0101	TRUE
At3g12345		3.97	2.88	-1.08	0.00118	TRUE
At1g64590		6.45	5.36	-1.09	0.00118	TRUE
At2g47450	CAO	2.07	0.98	-1.09	0.0055	TRUE
At3g25690	CHUP1	2.67	1.58	-1.09	0.00118	TRUE
At4g01150	CURT1A	6.36	5.27	-1.09	0.00118	TRUE
At5g62210		6.5	5.4	-1.1	0.00118	TRUE
At5g06900	CYP93D1	1.89	0.79	-1.1	0.0202	TRUE
At1g17220	FUG1	3.65	2.55	-1.1	0.00118	TRUE
At2g40330	PYL6	3.08	1.98	-1.1	0.00619	TRUE
At5g35790	APG1	3.21	2.1	-1.11	0.00118	TRUE
At5g13630	CHLH	3.97	2.86	-1.11	0.00118	TRUE
At4g39510	CYP96A12	1.88	0.77	-1.11	0.0107	TRUE
At5g05580	FAD8	1.89	0.78	-1.11	0.0456	TRUE
At1g13300	HRS1	5.75	4.64	-1.11	0.00118	TRUE
At5g46050	NPF5.2	1.3	0.19	-1.11	0.038	TRUE
At1g49750		1.59	0.47	-1.12	0.0284	TRUE
At1g69160		2.39	1.26	-1.12	0.00879	TRUE
At5g25240		3.38	2.27	-1.12	0.0437	TRUE
At5g13930	CHS	10.24	9.12	-1.12	0.00118	TRUE
At1g68620	CXE6	4.61	3.49	-1.12	0.00118	TRUE
At4g39950	CYP79B2	6.01	4.9	-1.12	0.00118	TRUE
At1g29930	LHCB1.3	8.53	7.41	-1.12	0.00118	TRUE
At4g02330	PME41	2.08	0.96	-1.12	0.00619	TRUE
At1g76790		7.15	6.01	-1.13	0.00118	TRUE
At3g55290		2.81	1.68	-1.13	0.0208	TRUE
At5g26270		2.53	1.4	-1.13	0.0246	TRUE
At2g34490	CYP710A2	2.32	1.19	-1.13	0.00398	TRUE
At1g10370	GSTU17	6.78	5.65	-1.13	0.00118	TRUE
At3g16470	JAL35	7.7	6.56	-1.13	0.00118	TRUE
At1g69880	TRX8	4.55	3.41	-1.13	0.00118	TRUE
At1g35420		2.32	1.18	-1.14	0.0208	TRUE
At2g23270		3.87	2.73	-1.14	0.0112	TRUE
At4g18480	CHLI1	4.35	3.21	-1.14	0.00118	TRUE
At1g62750	CPEFG	4.76	3.62	-1.14	0.00118	TRUE
At3g02850	SKOR	0.96	-0.18	-1.14	0.0452	TRUE
At4g28720	YUC8	3.26	2.12	-1.14	0.00118	TRUE
At2g05510		9.09	7.94	-1.15	0.00118	TRUE
At4g18810		1.34	0.19	-1.15	0.0238	TRUE
At1g60950	FD2	7.08	5.93	-1.15	0.00118	TRUE
At1g78290	SRK2C	4.42	3.27	-1.15	0.00685	TRUE
At1g10640		2.57	1.41	-1.16	0.0022	TRUE
At1g24575		5.57	4.42	-1.16	0.00118	TRUE
At3g26740	CCL	5.15	3.99	-1.16	0.00118	TRUE
At1g03600	PSB27-1	4.33	3.17	-1.16	0.00118	TRUE
At2g06520	PSBX	7.55	6.38	-1.16	0.00118	TRUE
At4g08290		5.1	3.93	-1.17	0.00118	TRUE
At2g41240	BHLH100	3.19	2.01	-1.17	0.0168	TRUE
At5g14120		4.39	3.2	-1.18	0.00118	TRUE
At5g46110	TPT	4.33	3.15	-1.18	0.00118	TRUE
At3g02730	TRXF1	4.06	2.88	-1.18	0.00118	TRUE
At2g32860	BGLU33	0.99	-0.2	-1.19	0.0368	TRUE
At3g14415	GLO2	4.63	3.44	-1.19	0.00118	TRUE
At4g28350	LECRK72	1.57	0.39	-1.19	0.013	TRUE
At2g45740	PEX11D	2.51	1.32	-1.19	0.0124	TRUE
At2g23670	YCF37	3.88	2.69	-1.19	0.00398	TRUE
At1g65060	4CL3	4.37	3.17	-1.2	0.00118	TRUE
At2g20340	ELI5	3.94	2.74	-1.2	0.00118	TRUE
At4g23670		10.08	8.87	-1.21	0.00118	TRUE
At5g53490		2.8	1.59	-1.21	0.00817	TRUE
At5g01530	LHCB4.1	6.76	5.54	-1.21	0.00118	TRUE
At1g78940		1.03	-0.19	-1.22	0.0147	TRUE
At3g12900		3.85	2.63	-1.22	0.00118	TRUE
At4g14060		6.8	5.58	-1.22	0.00118	TRUE
At4g15990		4.43	3.21	-1.22	0.0223	TRUE
At1g76080	CDSP32	3.95	2.73	-1.22	0.00118	TRUE
At4g04840	MSRB6	4.33	3.11	-1.22	0.00118	TRUE
At4g12550	AIR1	5.77	4.54	-1.23	0.00118	TRUE
At1g23740		3	1.77	-1.23	0.00118	TRUE
At1g70890	MLP43	5.83	4.6	-1.23	0.00118	TRUE
At1g30530	UGT78D1	3.75	2.52	-1.23	0.00118	TRUE
At3g55250		2.92	1.68	-1.24	0.0055	TRUE
At4g13840	CER26	1.76	0.52	-1.24	0.0168	TRUE
At4g31970	CYP82C2	4.13	2.89	-1.24	0.00118	TRUE
At5g03995		5.25	4	-1.25	0.0094	TRUE
At5g46890		5.56	4.31	-1.25	0.00118	TRUE
At1g52220	CURT1C	3.36	2.11	-1.25	0.00817	TRUE
At3g14620	CYP72A8	2.23	0.98	-1.25	0.00118	TRUE
At2g28900	OEP161	5.27	4.02	-1.25	0.00118	TRUE
At2g37190	RPL12A	5.59	4.35	-1.25	0.00118	TRUE
At5g08640	FLS1	7.81	6.55	-1.26	0.00118	TRUE
At4g24090		2.7	1.42	-1.27	0.0112	TRUE
At1g45474	LHCA5	3.97	2.7	-1.27	0.0022	TRUE
At2g46750	GULLO2	4.79	3.51	-1.28	0.00118	TRUE
At5g16530	PIN8	1.95	0.67	-1.28	0.046	TRUE
At4g13290	CYP71A19	5.07	3.77	-1.29	0.00118	TRUE
At4g31650	REM6	1.5	0.21	-1.29	0.0338	TRUE
At2g34420	LHB1B2	6.81	5.51	-1.3	0.00118	TRUE
At1g78970	LUP1	1.32	0.01	-1.3	0.00398	TRUE
At2g22330	CYP79B3	5.4	4.1	-1.31	0.00118	TRUE
At2g26560	PLP2	5.06	3.74	-1.32	0.00118	TRUE
At1g69920	GSTU12	2.65	1.32	-1.33	0.0136	TRUE
At5g43780	APS4	8.36	7.02	-1.34	0.00118	TRUE
At1g26380		4.67	3.33	-1.34	0.00118	TRUE
At5g42200	ATL23	4.09	2.75	-1.34	0.00118	TRUE
At3g55120	CHI1	7.35	6.01	-1.34	0.00118	TRUE
At1g02930	GSTF6	6.67	5.33	-1.34	0.00118	TRUE
At5g23120	HCF136	3.54	2.2	-1.34	0.00118	TRUE
At5g17450	HIPP21	3.74	2.38	-1.36	0.0055	TRUE
At1g18870	ICS2	4.67	3.32	-1.36	0.00118	TRUE
At5g64120	PER71	4.38	3.03	-1.36	0.00118	TRUE
At3g26060	PRXQ	4.75	3.38	-1.37	0.00118	TRUE
At5g56850		1.38	0	-1.38	0.038	TRUE
At5g38520		2.81	1.42	-1.39	0.0022	TRUE
At3g62410	CP12-2	4.49	3.1	-1.39	0.00118	TRUE
At1g70700	TIFY7	1.62	0.23	-1.39	0.0275	TRUE
At1g78460		2.22	0.82	-1.4	0.0368	TRUE
At2g40460	NPF5.1	4.33	2.92	-1.4	0.00118	TRUE
At1g74470	CHLP	5.68	4.27	-1.41	0.00118	TRUE
At3g56940	CRD1	5.45	4.03	-1.41	0.00118	TRUE
At4g09650	ATPD	5.04	3.62	-1.42	0.00118	TRUE
At5g58330		4.1	2.67	-1.43	0.0427	TRUE
At2g29350	SAG13	3.33	1.9	-1.43	0.00118	TRUE
At1g18730	PNSB4	2.57	1.13	-1.44	0.0311	TRUE
At3g47470	LHCA4	5.96	4.51	-1.45	0.00118	TRUE
At5g18170	GDH1	5.15	3.68	-1.47	0.00118	TRUE
At4g37800	XTH7	5.5	4.03	-1.47	0.00118	TRUE
At1g77490	APXT	2.51	1.03	-1.48	0.00118	TRUE
At1g21130		4.18	2.69	-1.49	0.00118	TRUE
At4g29060	emb2726	4.1	2.6	-1.49	0.00118	TRUE
At5g66190	LFNR1	5.02	3.53	-1.49	0.00118	TRUE
At3g18890	TIC62	2.18	0.69	-1.49	0.00118	TRUE
At5g63850	AAP4	4.46	2.96	-1.5	0.00118	TRUE
At1g68590		4.38	2.87	-1.5	0.00118	TRUE
At5g22580		3.02	1.5	-1.52	0.0163	TRUE
At4g12480	EARLI1	3.45	1.93	-1.52	0.00118	TRUE
At1g21120		4.66	3.13	-1.53	0.00118	TRUE
At4g37310	CYP81H1	3.73	2.2	-1.53	0.00118	TRUE
At5g65070	MAF4	2.87	1.34	-1.53	0.00475	TRUE
At1g64500		2.02	0.47	-1.54	0.0107	TRUE
At2g41100	CML12	4.94	3.4	-1.54	0.00118	TRUE
At4g31330		2.06	0.5	-1.55	0.0229	TRUE
At3g54890	LHCA1	5.57	4.02	-1.55	0.00118	TRUE
At4g10340	LHCB5	6.71	5.16	-1.55	0.00118	TRUE
At1g26410		2.97	1.4	-1.57	0.00118	TRUE
At1g77520		4.45	2.88	-1.57	0.00118	TRUE
At5g08050		4.52	2.95	-1.57	0.00118	TRUE
At2g16005		2.67	1.09	-1.58	0.0315	TRUE
At2g46820	CURT1B	5.36	3.78	-1.58	0.00118	TRUE
At1g02920	GSTF7	6.97	5.39	-1.58	0.00118	TRUE
At5g57220	CYP81F2	4.92	3.33	-1.59	0.00118	TRUE
At3g47290	PLC8	1	-0.58	-1.59	0.0241	TRUE
At2g29630	THIC	3.79	2.2	-1.6	0.00118	TRUE
At2g13360	AGT1	4.7	3.08	-1.61	0.00118	TRUE
At3g26570	PHT2-1	3.45	1.84	-1.61	0.00118	TRUE
At5g57180	CIA2	1.75	0.13	-1.62	0.00118	TRUE
At3g50820	PSBO2	5.1	3.47	-1.62	0.00118	TRUE
At4g27440	PORB	5.21	3.59	-1.63	0.00118	TRUE
At1g21100		4.33	2.69	-1.64	0.00118	TRUE
At2g46520	CAS	3.32	1.68	-1.64	0.00118	TRUE
At1g55480	ZKT	2.94	1.31	-1.64	0.00118	TRUE
At1g54780	TLP18.3	3.96	2.3	-1.65	0.0022	TRUE
At1g61520	LHCA3	5.95	4.29	-1.66	0.00118	TRUE
At4g25050	ACP4	5.05	3.38	-1.67	0.00118	TRUE
At1g09340	CSP41B	4.57	2.9	-1.67	0.00118	TRUE
At5g66570	PSBO1	7.2	5.53	-1.67	0.00118	TRUE
At4g39710	PNSL4	2.63	0.94	-1.69	0.0022	TRUE
At2g25510		3.22	1.49	-1.73	0.0241	TRUE
At2g26500		5.93	4.2	-1.73	0.00118	TRUE
At5g28500	RAF1	2.86	1.12	-1.74	0.00118	TRUE
At1g25440	COL16	2.23	0.47	-1.77	0.00118	TRUE
At2g02930	GSTF3	1.9	0.13	-1.77	0.0405	TRUE
At1g64680		1.99	0.21	-1.78	0.0173	TRUE
At2g45180		5	3.22	-1.78	0.00118	TRUE
At3g45680	NPF2.3	3.45	1.66	-1.79	0.00118	TRUE
At1g31330	PSAF	6.58	4.79	-1.79	0.00118	TRUE
At3g47070		4.28	2.46	-1.82	0.00118	TRUE
At1g33600		1.03	-0.8	-1.83	0.0368	TRUE
At1g77530		4.42	2.57	-1.84	0.00118	TRUE
At4g21210	RP1	2.44	0.59	-1.85	0.00118	TRUE
At4g00670		7.32	5.44	-1.87	0.00118	TRUE
At2g29220	LECRK31	1.76	-0.13	-1.89	0.0022	TRUE
At1g03630	PORC	3.16	1.27	-1.89	0.00118	TRUE
At1g06680	PSBP1	6.77	4.88	-1.89	0.00118	TRUE
At2g22190	TPPE	2.3	0.41	-1.89	0.00313	TRUE
At3g01175		1.9	0	-1.9	0.0055	TRUE
At5g04120	IPSP	4.9	3	-1.9	0.00118	TRUE
At2g21330	FBA1	4.69	2.78	-1.91	0.00118	TRUE
At1g75690	LQY1	3.48	1.57	-1.91	0.00118	TRUE
At1g30380	PSAK	6.23	4.3	-1.93	0.00118	TRUE
At4g16980		4.56	2.62	-1.94	0.00118	TRUE
At1g15820	LHCB6	6.28	4.35	-1.94	0.00118	TRUE
At5g64040	PSAN	5.65	3.71	-1.94	0.00118	TRUE
At2g05380	GRP3S	4.95	3	-1.95	0.00118	TRUE
At5g65080	MAF5	2.55	0.58	-1.97	0.00398	TRUE
At5g54770	THI1	6.68	4.71	-1.97	0.00118	TRUE
At1g09310		4.81	2.82	-1.99	0.00118	TRUE
At5g50130		1.78	-0.25	-2.02	0.0094	TRUE
At5g50160	FRO8	1.02	-1.01	-2.03	0.00752	TRUE
At2g26690	NPF6.2	4.26	2.22	-2.03	0.00118	TRUE
At2g32690	ATGRP23	2.23	0.18	-2.06	0.00817	TRUE
At3g26650	GAPA1	5.53	3.46	-2.07	0.00118	TRUE
At2g22590	UGT91A1	4.41	2.33	-2.07	0.00118	TRUE
At4g02770	PSAD1	6.19	4.11	-2.08	0.00118	TRUE
At5g53820		3.76	1.66	-2.1	0.0022	TRUE
At5g17220	GSTF12	2.33	0.21	-2.12	0.033	TRUE
At1g21500		3.17	1.03	-2.15	0.0118	TRUE
At5g50950	FUM2	0.92	-1.23	-2.15	0.0198	TRUE
At3g59400	GUN4	3.09	0.95	-2.15	0.00118	TRUE
At4g04640	ATPC1	4.68	2.51	-2.17	0.00118	TRUE
At5g04140	GLU1	2.88	0.71	-2.17	0.00118	TRUE
At4g03280	PETC	5.66	3.47	-2.19	0.00118	TRUE
At4g17600	LIL3:1	3.01	0.8	-2.21	0.00118	TRUE
At1g64770	PNSB2	1.48	-0.74	-2.22	0.0198	TRUE
At1g08380	PSAO	6.44	4.21	-2.22	0.00118	TRUE
At5g17170	ENH1	2.84	0.59	-2.25	0.00118	TRUE
At3g16140	PSAH1	5.65	3.39	-2.25	0.00118	TRUE
At2g41090	CML10	2.81	0.54	-2.28	0.0022	TRUE
At1g35240	ARF20	1.19	-1.12	-2.31	0.00752	TRUE
At5g38980		3.27	0.95	-2.31	0.0183	TRUE
At1g68010	HPR	3.96	1.65	-2.31	0.00118	TRUE
At4g28750	PSAE1	6.21	3.89	-2.32	0.00118	TRUE
At1g27020		3.92	1.58	-2.34	0.00118	TRUE
At1g45191	BGLU1	1.14	-1.24	-2.37	0.00313	TRUE
At1g20340	DRT112	6.77	4.35	-2.41	0.00118	TRUE
At1g67090	RBCS-1A	9.05	6.64	-2.41	0.00118	TRUE
At2g30570	PSBW	6.01	3.6	-2.42	0.00118	TRUE
At2g39730	RCA	7.06	4.64	-2.42	0.00118	TRUE
At4g22710	CYP706A2	0.97	-1.53	-2.51	0.0327	TRUE
At4g05180	PSBQ2	5.01	2.5	-2.51	0.00118	TRUE
At1g67740	PSBY	4.88	2.37	-2.51	0.00118	TRUE
At3g46780	PTAC16	3.72	1.2	-2.51	0.00118	TRUE
At1g67980	CCOAMT	3.31	0.8	-2.52	0.00118	TRUE
At1g42970	GAPB	5.09	2.57	-2.52	0.00118	TRUE
At1g15980	PNSB1	1.63	-0.89	-2.52	0.00752	TRUE
At1g52400	BGLU18	1.08	-1.47	-2.54	0.00118	TRUE
At4g39675		4.38	1.79	-2.58	0.00398	TRUE
At1g68520	COL6	1.96	-0.62	-2.58	0.00118	TRUE
At1g55670	PSAG	6.19	3.61	-2.58	0.00118	TRUE
At2g05520	GRP3	4.76	2.16	-2.6	0.00118	TRUE
At1g76100	PETE	3.36	0.74	-2.62	0.00118	TRUE
At1g52230	PSAH2	5.12	2.5	-2.62	0.00118	TRUE
At4g21280	PSBQ1	5.75	3.12	-2.63	0.00118	TRUE
At3g50825		5.82	3.17	-2.65	0.00118	TRUE
At4g16990	RLM3	0.83	-1.85	-2.68	0.00118	TRUE
At2g05100	LHCB2.1	3.74	1.01	-2.73	0.00118	TRUE
At1g75460		1.01	-1.76	-2.77	0.0271	TRUE
At3g54050	FBP	3.52	0.73	-2.79	0.00118	TRUE
At4g12800	PSAL	6.21	3.31	-2.9	0.00118	TRUE
At5g09660	PMDH2	3.51	0.61	-2.91	0.00118	TRUE
At1g32060	PRK	4.68	1.75	-2.93	0.00118	TRUE
At4g22690	CYP706A1	1.52	-1.44	-2.96	0.00118	TRUE
At2g05070	LHCB2.2	3.42	0.41	-3.02	0.00118	TRUE
At1g20020	LFNR2	4.2	1.14	-3.06	0.00118	TRUE
At1g44575	PSBS	5.48	2.36	-3.12	0.00118	TRUE
At3g22120	CWLP	4.15	0.96	-3.19	0.00118	TRUE
At4g38970	FBA2	5.78	2.58	-3.2	0.00118	TRUE
At5g51720	NEET	2.7	-0.64	-3.34	0.0349	TRUE
At4g37925	NDHM	1.42	-1.97	-3.38	0.0349	TRUE
At5g23660	SWEET12	4.22	0.84	-3.38	0.00118	TRUE
At4g12500		1.76	-1.64	-3.4	0.0349	TRUE
At1g12900	GAPA2	5.11	1.66	-3.44	0.00118	TRUE
At3g55800	SBPASE	4.15	0.57	-3.59	0.00118	TRUE
At1g18970	GLP1	5.3	1.65	-3.64	0.00118	TRUE
At3g27690	LHCB2.4	3.4	-0.44	-3.84	0.0055	TRUE
At3g48740	SWEET11	3.98	-0.01	-3.99	0.00118	TRUE
At1g19150	LHCA6	1.89	-2.19	-4.08	0.0302	TRUE
At3g14420	GLO1	4.58	0.44	-4.14	0.00118	TRUE
At3g63160		5.13	0.59	-4.54	0.00475	TRUE
At1g29910	LHCB1.2	5.83	1.16	-4.67	0.00118	TRUE
At5g38410	RBCS-3B	7.43	1.84	-5.59	0.00118	TRUE
At5g14740	BCA2	4.02	-1.85	-5.87	0.00118	TRUE
At5g38430	RBCS-1B	6.33	-1.67	-8	0.0302	TRUE
At5g65730	XTH6	1.32	-10	-11.32	0.00118	TRUE
At5g52780		2.01	-10	-12.01	0.00118	TRUE
At4g22505		2.1	-10	-12.1	0.00118	TRUE
At3g15840	PIFI	2.24	-10	-12.24	0.00118	TRUE
At3g45140	LOX2	2.44	-10	-12.44	0.00118	TRUE
At3g16670		2.49	-10	-12.49	0.00118	TRUE
At4g22490		3.08	-10	-13.08	0.00118	TRUE
At1g31580	ECS1	3.26	-10	-13.26	0.00118	TRUE
At3g05727		3.44	-10	-13.44	0.00118	TRUE
At1g23130		3.93	-10	-13.93	0.00118	TRUE
At3g05730		4.02	-10	-14.02	0.00118	TRUE
At5g26620		4.13	-10	-14.13	0.00118	TRUE
