# Supplementary material for: Shoot-to-root mobile CEPD-like 2 integrates shoot nitrogen status to systemically regulate nitrate uptake in Arabidopsis
Source: Nat Commun. 2020 Jan 31;11:641. doi: 10.1038/s41467-020-14440-8 (PMC6994653; doi:10.1038/s41467-020-14440-8)
Supplement: Supplementary file 5 — Supplementary Data 2 [file 41467_2020_14440_MOESM5_ESM.xlsx]

## Sheet: Sheet1
Supplementary Data 2. Primer and probe sequences used in this study.
Experiment	Forward primer sequence (5'-3')	Reverse primer sequence (5'-3')	Vector	Restriction site	UPL probe No.	UPL probe sequence (5'-3')
CEPDL1 overexpression	AGAACACGGGGGACTTCCAAGAAACAATCC	ATCGGGGAAATTCGAGCTTAGGCTATAAGATTTG	pBI121	Xba I, Sac I
CEPDL2 overexpression	AGAACACGGGGGACTTCTCGATTGTCCTGAG	ATCGGGGAAATTCGAGCTCATTATTCTCACTG	pBI121	Xba I, Sac I
CEPDL1 promoter GUS	GCCTGCAGGTCGACTGTCAACTTGTATTTGTTTGG	AGGGACTGACCACCCATGGTTTCTTGAAGGAGG	pBI101	Sma I
CEPDL2 promoter GUS	GCCTGCAGGTCGACTTCACTCAAGCAGATGCTTAA	AGGGACTGACCACCCATGGTCAGATTTTGGTCTGAG	pBI101	Sma I
CEPDL2 promoter for pCEPDL2:GFP-CEPDL2	CGACGGCCAGTGCCATCACTCAAGCAGATGCTTAA	GCCCTTGCTCACCATGGTCAGATTTTGGTCTGAGG	pCAMBIA-basta	Hind III
GFP for pCEPDL2:GFP-CEPDL2	ATGGTGAGCAAGGGCGAGGA	CATAACCTTGTCCATCTTGTACAGCTCGTCCATG	pCAMBIA-basta
CEPDL2 for pCEPDL2:GFP-CEPDL2	ATGGACAAGGTTATGAGAATGTCA	AGCTCGGTACCCGGGTCCACACATCTTGCAAATTC	pCAMBIA-basta	BamH I
NRT2.1 promoter for pNRT2.1:GFP	TAAAACGACGGCCAGTGCCAAGCCCTAAAACTCA	GCCCTTGCTCACCATTGTTATAAAATATTT	pCAMBIA-basta	Hind III
GFP for pNRT2.1:GFP	ATGGTGAGCAAGGGCGAGGA	GAGCTCGGTACCCGGGCGCTTTACTTGTACAGCTC	pCAMBIA-basta	BamH I
U6.26 promoter for CEPDL2 CRISPR/Cas9	GTGCGGCCGCCTGCAGTGAATCGTTCAAACATTTG	TTCTCCGATGACATTCTCATAATCACTACTTCGACTCTAG	pKIR1.0	Sfb I
sgRNA for CEPDL2 CRISPR/Cas9	ATGAGAATGTCATCGGAGAAGTTTTAGAGCTAGAAATAGC	TCCCATATGGTCGACCTGCAAAAAAAAAAAAGCACCGACTCGGT	pKIR1.0	Sfb I
NRT2.1 qRT-PCR	GAAATCGAGCTACCTTGGAGAA	TTGTAACGGCATACCACAGAA			#7	CTTCTCCC
NRT1.5 qRT-PCR	CGCAAAATGTCTTGCCTAGAG	CATAGTAATCCACTGTCCCATCTCTT			#143	TCTTCTTCT
NRT3.1 qRT-PCR	TGGGTCTAAAAGAGAGGCTGA	GCCATGGTCGGTCAACTT			#39	AGGTGGAG
CEPDL1 qRT-PCR	TCTTCTCCAAGAAACAATCCCTA	CGACATTCTCACAACTTTGTCC			#134	GAAGGAGG
CEPDL2 qRT-PCR	GAAGGCCTTAGTTCGTCTTGG	CACGAGCTTGCCACTTACAA			#18	CAGCAGGA
CEPD1 qRT-PCR	TCCGAAAAAGGGGTGGTTAT	ACTTGAACCGCATAGGACAAA			#128	CAGGAGCT
CEPD2 qRT-PCR	TCTTTGTCGGAGGCAAGC	GCCACTAAGGTGAAGGGACA			#22	TGGTGGAG
CEP5 qRT-PCR	CCATGGACGAACCCTAAAAG	TGCCATCATCGTCTTGCTAT			#157	ACCACCAT
CEP6 qRT-PCR	CACAGTCGGGTACACTGATGA	TCCTTCATCTTATGACCAATGC			#2	CAGGAGAA
CEP9 qRT-PCR	GCTGGATTTACAGATGATTTCGT	TGTGTCCCACACCAGGACT			#80	CCTGGAGA
EFa1 qRT-PCR	CTTGGTGTCAAGCAGATGATTT	CGTACCTAGCCTTGGAGTATTTG			#77	GGTGGTGG
