# Supplementary material for: Shoot-to-root mobile CEPD-like 2 integrates shoot nitrogen status to systemically regulate nitrate uptake in Arabidopsis
Source: Nat Commun. 2020 Jan 31;11:641. doi: 10.1038/s41467-020-14440-8 (PMC6994653; doi:10.1038/s41467-020-14440-8)
Supplement: Supplementary file 7 — Source Data [file 41467_2020_14440_MOESM7_ESM.xlsx]

## Sheet: Fig. 1
The source data for Fig. 1a.
Condition	NH4+:NO3–=10:10 (mM)						NH4+:NO3–=0:10 (mM)
Plant	WT	CEPD1ox	At2g30540ox T2-1	At2g30540ox T2-2	At3g62960ox T2-1	At3g62960ox T2-2	WT	At3g62960ox T2-2
NRT2.1 expression (Fold change)	0.987694	3.56	7.81	4.79	23.7	33.2222	344.354	924.32
	1.43474	5.34	8.31	6.75	26.78	43.0808	330.697	1017.33
	0.577562	5.1	6.47	7.97	32.6	28.8447	322.114	825.649
The source data for Fig. 1d.
Tissue	Shoot	Root
CEPDL2 expression (Fold change)	1.18554	0.0970831
	0.8296	0.0863815
	0.984861	0.0691683

## Sheet: Fig. 2
The source data for Fig. 2b.
Gene	NRT2.4		NRT2.2		NRT1.5		NRT3.1		NRT2.1		AMT1.1		NRT1.1
Plant	WT	CEPDL2ox	WT	CEPDL2ox	WT	CEPDL2ox	WT	CEPDL2ox	WT	CEPDL2ox	WT	CEPDL2ox	WT	CEPDL2ox
Expression (FPKM)	5.5	34.4	21.05	138.76	163.41	541.11	566.45	1539.78	751.54	1684.84	201.1	180.86	66.57	50.84
	2.3	35.8	9.5	114.85	144.32	531.38	461.57	1549.1	578.53	1795.05	204.83	185.36	73.58	56.13
	3.07	42.17	11.93	147.71	164	442.37	456.42	1594.65	654.62	1751.25	204.02	179.3	71.04	46.1
The source data for Fig. 2c.
15NO3– conc.	0.2 mM		10 mM
Plant	WT	CEPDL2ox	WT	CEPDL2ox
Nitrate influx	57.89	122.27	147.69	188.29
	76.62	110.28	134.49	206.56
	70.9	127.2	128.18	206.07
		120.13		214.97
The source data for Fig. 2d.
Tissue	Shoot		Root
Plant	WT	CEPDL2ox	WT	CEPDL2ox
Nitrate content	82.641	93.751	55.379	26.467
	83.717	151.789	56.39	26.634
	88.402	141.03	55.09	23.437
	80.639	114.953	53.978	26.305
	70.725	132.625	49.689	24.148

## Sheet: Fig. 3
The source data for Fig. 3a.
Gene	CEPD1					CEPD2					CEPDL1					CEPDL2
Plant	WT			cepr1-1		WT			cepr1-1		WT			cepr1-1		WT			cepr1-1
Treatment	Intact	Detached	Detached –N	Detached	Detached –N	Intact	Detached	Detached –N	Detached	Detached –N	Intact	Detached	Detached –N	Detached	Detached –N	Intact	Detached	Detached –N	Detached	Detached –N
Expression (Fold change)	1.025	0.537126	1.92785	0.0670942	0.275901	1.0117	0.140973	2.62668	0.108183	1.51095	1.01497	0.816111	1.3655	0.0970555	0.790417	0.848951	0.372896	10.4019	0.403076	8.68301
	1.05374	0.665142	1.18823	0.0456858	0.191584	1.17418	0.305819	1.87087	0.0410711	1.09208	1.03839	1.2547	0.981881	0.190598	0.684171	0.905252	0.38621	4.86839	0.112601	4.69424
	0.921262	0.550855	1.91676	0.0304501	0.291153	0.814125	0.306905	3.28385	0.0953697	1.80646	0.94664	1.05387	1.24359	0.15024	0.522915	1.2458	0.258863	10.5817	0.39803	8.63001
The source data for Fig. 3b.
Treatment	Control					–N
Time (h)	0	3	6	12	24	0	3	6	12	24
CEPDL2 expression (Fold change)	1.13413				0.532562		1.5503	2.37023	5.99885	2.70414
	0.686722				0.407597		0.956781	1.14901	4.76294	3.97339
	1.24501				0.871594		1.71678	2.95987	4.59544	4.07249
	0.934135				1.31865
The source data for Fig. 3c.
Treatment	Control					–N
Time (h)	0	3	6	12	24	0	3	6	12	24
Nitrate content	92.35				101.24		78.47	68.55	41.93	29.04
	90.63				97.51		71.36	59.25	48.84	24.47
	98.45				90.57		70.9	64.7	50.51	26.6
	100.91				96.32		75.29	66.06	56.26	25.06
The source data for Fig. 3d.
Nitrate	10 mM		3 mM		1 mM
Day	14 d	21 d	14 d	21 d	14 d	21 d
CEPDL2 expression (Fold change)	1.21221	1.07058	0.800604	2.06646	7.46323	6.79881
	1.18525	1.61206	0.702978	2.79894	8.59315	13.9728
	0.602536	1.02832	1.20153	2.16531	10.499	9.1718
The source data for Fig. 3e.
Nitrate	10 mM		3 mM		1 mM
Day	14 d	21 d	14 d	21 d	14 d	21 d
Nitrate content	93.1	76.9	77.4	50.6	8.6	1.1
	102.6	88.6	77.4	50.2	17.5	0.6
	100.3	77.3	83.2	67.3	13.1	9.6
	103.8	91.4	85.2	69.3	34.8	11.3
		78.9		62.4		14
		95.1		66.8		2.8
		83.7		70.4
		85.7		71.8

## Sheet: Fig. 4
The source data for Fig. 4b.
Nitrate	10 mM				3 mM				1 mM
Day	14 d		21 d		14 d		21 d		14 d		21 d
Plant	WT	cepdl2-1	WT	cepdl2-1	WT	cepdl2-1	WT	cepdl2-1	WT	cepdl2-1	WT	cepdl2-1
Fresh weight (mg)	25.39	19.07	101.1	73.42	20.44	12.84	90.36	55.05	12.18	10.89	34	24.4
	23.82	20.72	108.54	62.05	15.5	14.02	110.67	59.42	13.25	10.57	36.8	26
	16.97	16.64	99.62	64.2	21.5	15.24	82.96	48.4	12.41	11.5	35.3	23.9
	22	18.02	92.38	64.91	19.81	12.33	97.68	56.62	11.19	10.56	29.4	28.7
	19.22	16.21			18.72	15.1			11.88	11.34
	22.59	17.73			15.33	15.86			12.21	11.11
The source data for Fig. 4c.
15NO3– conc.	0.2 mM
Plant	WT	cepdl2-1
Nitrate influx	58.89	28.42
	61.88	34.89
	62.95	51.28
		40.5
		46.41
The source data for Fig. 4d.
Tissue	Shoot		Root
Plant	WT	cepdl2-1	WT	cepdl2-1
Nitrate content	50.6	43.8	35.5	46.9
	50.2	43.1	30.8	48.3
	67.3	42.8	35.2	48
	69.3	44.3	37	40.2
	62.4	43.8	33.3	43.5
	66.8	52.5	39.1	41.9
	70.4	46.4
	71.8	53.2
The source data for Fig. 4e.
Gene	NRT2.1		NRT1.5		NRT3.1
Plant	WT	cepdl2-1	WT	cepdl2-1	WT	cepdl2-1
Expression (Fold change)	1.07332	0.753836	1.07367	0.538537	1.02585	1.06356
	1.24003	0.367799	0.824702	0.518608	1.05788	0.601424
	0.763863	0.663761	1.13836	0.744319	0.786138	0.675123
	0.922788	0.690699	0.963267		1.13013	0.836269

## Sheet: Fig. 5
The source data for Fig. 5b.
15NO3– conc.	0.2 mM
Plant	WT	cepd1,2 cepdl2
Nitrate influx	54.45	33.65
	66.11	34.16
	59.22	34.93
	61.77	25.94
The source data for Fig. 5c.
Gene	NRT2.1		NRT1.5		NRT3.1
Plant	WT	cepd1,2 cepdl2	WT	cepd1,2 cepdl2	WT	cepd1,2 cepdl2
Expression (Fold change)	0.975374	0.365546	0.933663	0.37945	1.01206	0.695714
	1.13323	0.263371	1.10662	0.383017	1.13431	0.666271
	0.891395	0.280361	0.959717	0.269819	0.853624	0.549457
The source data for Fig. 5d.
Plant	W/W	t/t	C/C	C/t	t/W
Nitrate influx	71.68	17.71	79.97	86.8	27.33
	64.57	18.31	72.63	77.42	33.49
	59.84	25.82	68.46	88.74	23.89
			78.23	67.52
The source data for Fig. 5e.
Nitrate	10 mM		3 mM		1 mM
Plant	WT	cepd1,2	WT	cepd1,2	WT	cepd1,2
Expression (Fold change)	0.936334	7.14672	1.33267	7.4449	10.1042	10.1337
	0.978677	5.08444	1.61975	10.3693	15.1709	15.3536
	1.08499	9.71068	1.50901	8.92535	13.9728	10.1355
		4.21433		5.66326		0.549457

## Sheet: Suppl. Fig. 1
The source data for Suppl. Fig. 1d.
Plant	CEPD1ox	At2g30540ox T2-1	At2g30540ox T2-2	At3g62960ox T2-1	At3g62960ox T2-2
Expression level	78465.3	1.00558e+06	259413	223364	112999
	77586	1.00443e+06	241424	204218	101615
	75552.6	682240	315153	210174	96360.6
The source data for Suppl. Fig. 1g.
Tissue	Shoot	Root
CEPDL1 expression (Fold change)	0.974755	0.0116701
	0.756973	0.0158015
	1.26827	0.0125432

## Sheet: Suppl. Fig. 2
The source data for Suppl. Fig. 2b.
Plant	WT	CEPDL2ox T2-1	CEPDL2ox T2-2
Length (mm)	55	32.606	35
	53	36.068	43
	46	38.558	23
	58	42.038	38
	55	41.103	35
	55	45.161	21
	47	37.653	38
	56	36.777	24
	53	41.239	28
	60	33	33
The source data for Suppl. Fig. 2c.
Plant	WT	CEPDL2ox T2-1	CEPDL2ox T2-2
Fresh weight (mg)	8.8	6.50918	4.6
	7.2	8.13648	7.4
	8.9	7.59404	8.6
	10.3	4.88189	6.9
	12.2	8.13648	5.4
	10	8.13648	7.5
	12.8	7.86526	6
	9.6	7.59404	6.9
	14.4	7.86526	6.9
	15.1	7.59404	7.5
The source data for Suppl. Fig. 2d.
GO	Nitrate transporter activity	Disulfide oxidoreductase activity	Electron transfer activity
Enrichment	39.4	15.39	8.36
The source data for Suppl. Fig. 2e.
Gene	EF1a		ACT2		TUB2		UBQ4
Plant	WT	CEPDL2ox T2-2	WT	CEPDL2ox T2-2	WT	CEPDL2ox T2-2	WT	CEPDL2ox T2-2
Expression (FPKM)	1752.6	1409.5	653.5	700.6	262.2	241.7	89.2	97.3
	1643.7	1392.2	730.6	659.7	268.5	220.7	82.3	100.8
	1863.7	1615.7	716.5	724.1	262.9	244.3	86.1	99.2
The source data for Suppl. Fig. 2f.
Plant	WT	CEPDL2ox T2-2
Nitrate influx	79.22	68.32
	66.02	86.59
	59.71	86.1
		95
The source data for Suppl. Fig. 2g.
Plant	WT	CEPDL2ox T2-2
NR activity	0.47	0.5
	0.5	0.41
	0.36	0.31
	0.37	0.26
	0.35	0.41
	0.29	0.39

## Sheet: Suppl. Fig. 3
The source data for Suppl. Fig. 3a.
Gene	CEPD1				CEPD2				CEPDL1				CEPDL2
Plant	WT		cepr1-1		WT		cepr1-1		WT		cepr1-1		WT		cepr1-1
Treatment	Control	–N	Control	–N	Control	–N	Control	–N	Control	–N	Control	–N	Control	–N	Control	–N
Expression (Fold change)	1.07155	8.97525	0.0282404	0.0799602	1.04683	18.1176	0.108258	0.776064	1	2.69	1.05	1.53	1.04993	21.1218	0.905391	12.9398
	0.721422	9.57291	0.0270773	0.0929854	0.860267	16.0482	0.112357	0.830373	1.13	2.96	1.1	2.36	1.12109	15.2181	0.989482	16.1164
	1.20703	7.95256	0.037274	0.113273	1.0933	15.2019	0.0862259	0.826401	1.03	2.2	1.13	3.13	0.828978	16.2071	1.20572	14.7869
The source data for Suppl. Fig. 3b.
Plant	WT			cepr1-1			cepr1,2
Treatment	Intact	Detached	Detached –N	Intact	Detached	Detached –N	Intact	Detached	Detached –N
CEPDL2 expression (Fold change)	0.848951	0.372896	10.4019	1.157	0.260142	8.02809	0.611778	0.250677	8.63694
	0.905252	0.38621	4.86839	0.737666	0.205928	4.60148	0.557498	0.117605	4.46307
	1.2458	0.258863	10.5817	1.27219	0.188804	6.18497	0.721486	0.257731	7.35089
The source data for Suppl. Fig. 3c.
NO3–	+	+	–	–	–
NH4+	+	–	+	–	–
Gln	–	–	–	+	–
CEPDL2 expression (Fold change)	0.93	2.61	2.1	1.95	21.79
	1.6	4.2	4.81	2.99	22.44
	0.68	4.88	2.09	3.35	13.97
	0.8	3.31	2.33	2.63	21.27
The source data for Suppl. Fig. 3d.
Treatment	Control (–N)					N resupply
Time (h)	0	3	6	12	24	0	3	6	12	24
CEPDL2 expression (Fold change)	2.7			5.56	5.82	2.7	2.03	2.59	1.38	0.6
	3.97			6.72	9.35	3.97	2.24	1.54	0.63	0.23
	4.07			5.1	10.88	4.07	3.9	1.85	1.03	0.31
								1.84	0.71	0.82
The source data for Suppl. Fig. 3e.
Treatment	Control (–N)					N resupply
Time (h)	0	3	6	12	24	0	3	6	12	24
Nitrate content	29.04			16.81	5.02	29.04	36.33	30.75	40.04	51.44
	24.47			13	2.97	24.47	21.83	34.46	52.97	52.18
	26.6			20.16	5.19	26.6	24.13	27.78	39.36	60.47
	25.06			19.62	3.89	25.06	34.12	27.47	43.8	49.7
	19.82			9.02	10.08	19.82	32.42	31.31	42.43	65.57

## Sheet: Suppl. Fig. 4
The source data for Suppl. Fig. 4c.
Gene	CEPD1			CEPD2
Nitrate	10 mM	3 mM	1 mM	10 mM	3 mM	1 mM
Expression (Fold change)	0.682123	0.708546	5.36878	0.766923	1.34825	8.92057
	0.637276	0.983032	4.32064	0.492159	1.02339	8.34439
	1.69837	0.688365	3.35963	1.95366	1.60873	9.08209
	0.982227	1.02586	8.72952	0.78726	1.70688	10.4167
The source data for Suppl. Fig. 4d.
Plant	WT	cepdl2-1
Fresh weight (mg)	35.97	27.03
	42.65	33.67
	44.4	33.18
	51.74	31.56
	57.12	19.72
	41.9	28.2
The source data for Suppl. Fig. 4e.
Plant	WT	cepdl2-1
Root length (cm)	15.2	13.4
	18	14.1
	14.5	14
	11.6	14.5
The source data for Suppl. Fig. 4g.
Plant	WT	cepdl2-1	Compl
Fresh weight (mg)	82.4	39.8	84.2
	81	48.2	71.4
	70.5	47	72.3
The source data for Suppl. Fig. 4h.
Plant	WT	cepdl2-1	Compl
Nitrate influx	55.24	36.08	41.58
	44.24	34.23	46.53
	50.8	32.37	51.59
			43.55
The source data for Suppl. Fig. 4i.
Tissue	Shoot		Root
Plant	WT	cepdl2-1	WT	cepdl2-1
Total N content	6.05	5.29	4.26	4.34
	6.01	5.18	4.08	4.3
	5.67	4.71	4.26	4.42
			4.5	4.19
			4.36	4.22
				4.02
				3.88
				4.03
The source data for Suppl. Fig. 4k.
Gene	CEPD1				CEPD2				CEPDL1				CEPDL2
Plant	WT		abcg14		WT		abcg14		WT		abcg14		WT		abcg14
Treatment	Control	–N	Control	–N	Control	–N	Control	–N	Control	–N	Control	–N	Control	–N	Control	–N
Expression (Fold change)	0.7	4.15	0.74	1.47	0.92	10	0.75	2.05	0.92	1.24	0.08	0.17	0.95	10.49	0.91	4.15
	1.17	5.52	0.82	1.56	1.14	10.17	0.58	2.9	1.09	1.75	0.14	0.18	1.03	10.85	0.7	6.21
	1.12	3.33	0.68	1.25	0.95	4.88	0.38	1.83	0.98	1.06	0.11	0.19	1.02	6.91	0.89	4.16
The source data for Suppl. Fig. 4l.
Gene	CEP5				CEP6				CEP9
Plant	WT		abcg14		WT		abcg14		WT		abcg14
Treatment	Control	–N	Control	–N	Control	–N	Control	–N	Control	–N	Control	–N
Expression (Fold change)	1.091	3	1.267	3.188	1.084	3.785	0.56	2.009	1.082	2.566	0.813	1.386
	0.953	3.144	1.048	3.24	0.897	5.267	0.634	2.233	0.788	2.802	0.707	1.086
	0.956	3.16	1.06	3.164	1.021	4.433	0.556	2.205	1.13	2.756	0.665	1.178

## Sheet: Suppl. Fig. 5
The source data for Suppl. Fig. 5a.
Nitrate	10 mM				3 mM				1 mM
Plant	WT	cepd1,2	cepd1,2 cepdl2	cepd1,2 cepdl1,2	WT	cepd1,2	cepd1,2 cepdl2	cepd1,2 cepdl1,2	WT	cepd1,2	cepd1,2 cepdl2	cepd1,2 cepdl1,2
Fresh weight (mg)	41.09	32.92	9.14	4.76	42.3	28.1	10.1	3.51	15.95	11.65	7.43	4.06
	37.63	29	10.11	7.04	30.7	19.6	8.9	5.13	15.77	12.94	5.85	5.32
	43.19	25.01	8.13	6.86	37	20.9	8.4	6.27	14.3	9.73	7.75	3.5
	48.5	24.88	9.44	5.31	26.8	19.7	8.5	4.04	14.3	12.9	4.96	4.07
The source data for Suppl. Fig. 5b.
Tissue	Shoot				Root
Plant	WT	cepd1,2	cepd1,2 cepdl2	cepd1,2 cepdl1,2	WT	cepd1,2	cepd1,2 cepdl2	cepd1,2 cepdl1,2
Nitrate content	57.2	30.1	6.6	2	18.5	17.7	22.1	27.1
	63.6	32.2	5.9	1.5	21.4	24.8	29.6	22.9
	55.4	30	10	1.6	19.9	23	22.6	23.6
	58.3		6.9	2	18.3		20.4	28.8
The source data for Suppl. Fig. 5d.
Tissue	Shoot		Root
Plant	WT	cepd1,2 cepdl2	WT	cepd1,2 cepdl2
Total N content	4.81	2.62	3.92	3.98
	4.84	2.39	3.87	3.95
	4.83	2.98	3.97	4.11
	4.8	2.88	3.78	3.9
The source data for Suppl. Fig. 5e.
Plant	cepd1,2	cepd1,2 cepdl2	Compl
Fresh weight (mg)	19.6	10.1	24.5
	20.9	8.9	22.5
	19.7	8.4	20.9
	15.8	8.5	23.6
	16.6	7.6	18.4
		7.1
The source data for Suppl. Fig. 5g.
Plant	cepd1,2 cepdl2	cepd1,2 cepdl1,2	Compl
Fresh weight (mg)	9.8	6.3	12.2
	8	5.6	8.2
	9.2	5.7	11.3
	8.5	6.2	10.9
The source data for Suppl. Fig. 5h.
15NO3– conc.	0.2 mM
Plant	WT	cepd1,2 cepdl1,2
Nitrate influx	54.45	9.54
	66.11	15.34
	59.22	15.81
	61.77	17.11
The source data for Suppl. Fig. 5i.
Plant	W/W	t/t	C/C	C/t	t/W
Fresh weight (mg)	69	6.9	36.6	30.7	13.1
	45.9	12.4	46	40.5	9.6
	48.9	14.1	45.6	56.8	7.6
